# Supplementary material for: Incidence and Predictors of Permanent Pacemaker Implantation after Transcatheter Aortic Valve Procedures: Data of The Netherlands Heart Registration (NHR)
Source: J Clin Med. 2022 Jan 23;11(3):560. doi: 10.3390/jcm11030560 (PMC8836997; doi:10.3390/jcm11030560)
Supplement: Supplementary file 1 [file jcm-11-00560-s001.zip]

Archive with 1 entries (1 files):
- jcm-1563382-supplementary.pdf
